# Supplementary material for: Multiplex PCR-based rapid pathogen identification in acute cholecystitis using the FilmArray BCID2 panel
Source: Front Microbiol. 2025 Oct 30;16:1687205. doi: 10.3389/fmicb.2025.1687205 (PMC12611922; doi:10.3389/fmicb.2025.1687205)
Supplement: Supplementary file 1 [file Table_1.XLSX]

## Sheet: Sheet1
Supplementary Table 1. Antimicrobial susceptibility of bacterial isolates detected in bile cultures.
Microorganism	ABPC	ABPC/SBT	AMPC/CVA	PCG	PIPC	TAZ/PIPC	CAZ	CEZ	CFPM	CMZ	CTRX	CTLZ/TAZ	AZT	LMOX	IPM/CS	MEPM	CLDM	MNZ	AMK	GM	FOM	LVFX	NA	ST
E. coli (S / R / I / MIC) n = 14	9/4/1/0	10/2/2/0				14/0/0/0	14/0/0/0	10/1/3/0	14/0/0/0	14/0/0/0	14/0/0/0		14/0/0/0	13/0/0/1		14/0/0/0			14/0/0/0	14/0/0/0	0/1/0/13	12/2/0/0	1/0/0/13	11/2/0/1
E. coli (ESBL) (S / R / I / MIC) n = 2	0/2/0/0	2/0/0/0				2/0/0/0	1/1/0/0	0/2/0/0	0/2/0/0	2/0/0/0	0/2/0/0	1/0/0/1	0/2/0/0	2/0/0/0		2/0/0/0			2/0/0/0	2/0/0/0		0/2/0/0		1/1/0/0
Klebsiella oxytoca (S / R / I / MIC) n = 2	0/2/0/0	1/0/1/0				2/0/0/0	2/0/0/0	1/1/0/0	2/0/0/0	2/0/0/0	2/0/0/0		2/0/0/0	2/0/0/0		2/0/0/0			2/0/0/0	2/0/0/0		2/0/0/0		2/0/0/0
Klebsiella pneumoniae (S / R / I / MIC) n = 6	0/6/0/0	6/0/0/0				6/0/0/0	6/0/0/0	6/0/0/0	6/0/0/0	6/0/0/0	6/0/0/0		6/0/0/0	6/0/0/0		6/0/0/0			6/0/0/0	6/0/0/0	0/2/0/4	6/0/0/0		6/0/0/0
Enterobacter aerogenes (S / R / I / MIC) n = 1	0/1/0/0	1/0/0/0				1/0/0/0	1/0/0/0	0/1/0/0	1/0/0/0	0/1/0/0	1/0/0/0		1/0/0/0	1/0/0/0						1/0/0/0		1/0/0/0		1/0/0/0
Aeromonas spp. (S / R / I / MIC) n = 2		1/0/1/0				2/0/0/0	2/0/0/0	1/0/1/0	2/0/0/0		2/0/0/0		2/0/0/0						2/0/0/0	2/0/0/0		2/0/0/0		2/0/0/0
Anaerobic GNR (S / R / I / MIC) n = 2	2/0/0/0	2/0/0/0	2/0/0/0	2/0/0/0	2/0/0/0	2/0/0/0									2/0/0/0	2/0/0/0	2/0/0/0	0/2/0/0
Microorganism	ABPC	MPIPC	PCG	CEZ	IPM/CS	EM	MINO	CLDM	ABK	GM	LVFX	LZD	RFP	ST	TEIC	VCM	DAP
Enterococcus faecalis (S / R / I / MIC) n = 2	2/0/0/0				2/0/0	0/2/0/0	0/2/0/0				2/0/0/0	2/0/0/0	0/2/0/0		2/0/0/0	2/0/0/0	1/0/0/1
Enterococcus faecium (S / R / I / MIC) n＝2	2/0/0/0		1/0/0/1			0/1/0/1	1/0/0/1				1/1/0/0	2/0/0/0	0/2/0/0
Enterococcus spp.(S / R / I / MIC) n＝3	3/0/0/0		1/0/0/2			0/3/0/0	3/0/0/0				1/0/1/1	3/0/0/0	0/3/0/0		2/0/0/1	2/0/0/1	1/0/0/2
Staphylococcus aureus (S / R / I / MIC) n = 3	0/2/0/1	3/0/0/0	1/2/0/0	3/0/0/0	3/0/0/0	3/0/0/0	3/0/0/0	3/0/0/0	3/0/0/0	3/0/0/0	3/0/0/0	3/0/0/0	3/0/0/0	3/0/0/0	3/0/0/0	3/0/0/0	3/0/0/0
Enterococcus casseliflavus (S / R / I / MIC) n = 2	2/0/0/0		1/0/0/1	0/1/0/1	1/0/0/1	1/0/1/0	2/0/0/0	0/1/0/1	0/1/0/1	0/1/0/1	1/0/1/0	2/0/0/0	0/2/0/0	0/1/0/1	2/0/0/0	2/0/0/0	2/0/0/0
Microorganism	PIPC	ABPC/SBT	CAZ	CFPM	CPFX	AZT	IPM/CS	MEPM	MINO	AMK	GM
Pseudomonas aeruginosa (S / R / I / MIC) n = 1	1/0/0/0	0/0/0/1	1/0/0/0	1/0/0/0	1/0/0/0	1/0/0/0	1/0/0/0	1/0/0/0	0/0/0/1	1/0/0/0	1/0/0/0
Microorganism	ABPC	ABPC/SBT	AMPC/CVA	PCG	PIPC	TAZ/PIPC	CAZ	CDTR-PI	CEZ	CFPM	CMZ	CTX	CZOP	CTRX	CPZ/SBT	FMOX	IPM/CS	MEPM	EM	AZM	MINO	CLDM	MNZ	CP	LVFX	ST	VCM
Bacteroides vulgatus (S / R / I / MIC) n＝2	0/2/0/0	2/0/0/0	2/0/0/0	0/2/0/0	0/2/0/0	2/0/0/0											2/0/0/0	0/0/2/0				2/0/0/0	2/0/0/0
Clostridium perfringens (S / R / I / MIC) n＝2	1/0/0/1	2/0/0/0	2/0/0/0	2/0/0/0	2/0/0/0	2/0/0/0	1/0/0/1			1/0/0/1	1/0/0/1			1/0/0/1	1/0/0/1	1/0/0/1	2/0/0/0	2/0/0/0			0/1/0/1	2/0/0/0	1/0/0/1				1/0/0/1
Streptococcus spp. (S / R / I / MIC) n = 10	3/0/0/0			1/0/0/0				2/0/0/0	2/0/0/0	1/0/0/0		3/0/0/0	1/0/0/0	1/0/0/0				3/0/0/0	3/0/0/0	1/0/0/0	1/0/0/0	3/0/0/0		1/0/0/0	3/0/0/0	2/0/0/0
Corynebacterium spp. (S / R / I / MIC) n = 1	Not tested	Not tested	Not tested	Not tested	Not tested	Not tested	Not tested	Not tested	Not tested	Not tested	Not tested	Not tested	Not tested	Not tested	Not tested	Not tested	Not tested	Not tested	Not tested	Not tested	Not tested	Not tested	Not tested	Not tested	Not tested	Not tested	Not tested
